# Supplementary material for: Polymicrobial Sepsis-Induced Changes in Hepatic Stellate Cell Communication in Male C57BL/6J Mice
Source: Cells. 2026 May 24;15(11):968. doi: 10.3390/cells15110968 (PMC13256657; doi:10.3390/cells15110968)
Supplement: Supplementary file 1 [file cells-15-00968-s001.zip]

Archive with 9 entries (9 files):
- Figure_S1.pdf
- Figure_S2.pdf
- Figure_S3.pdf
- Figure_S4.pdf
- Figure_S5.pdf
- Figure_S6.pdf
- Figure_S7.pdf
- Figure_S8.pdf
- Supl_tables.xlsb
